# Supplementary material for: Coastal Wetland Species Rumex hydrolapathum: Tolerance against Flooding, Salinity, and Heavy Metals for Its Potential Use in Phytoremediation and Environmental Restoration Technologies
Source: Life (Basel). 2023 Jul 21;13(7):1604. doi: 10.3390/life13071604 (PMC10381717; doi:10.3390/life13071604)
Supplement: Supplementary file 1 [file life-13-01604-s001.zip]

Archive with 1 entries (1 files):
- Rumex Life Supplement.pdf
